# Supplementary material for: Deep-Learning-Assisted Underwater 3D Tactile Tensegrity
Source: Research (Wash D C). 2023 Feb 27;6:0062. doi: 10.34133/research.0062 (PMC10013964; doi:10.34133/research.0062)
Supplement: Supplementary 2 — Movies S1 to S7 [file research.0062.f2.zip]

Archive with 7 entries (7 files):
- Video1.mp4
- Video2.mp4
- Video3.mp4
- Video4.mp4
- Video5.mp4
- Video6.mp4
- Video7.mp4
